# Supplementary material for: Distinct conformational states enable transglutaminase 2 to promote cancer cell survival versus cell death
Source: Commun Biol. 2024 Aug 13;7:982. doi: 10.1038/s42003-024-06672-x (PMC11319651; doi:10.1038/s42003-024-06672-x)
Supplement: Supplementary file 4 — Supplementary Data [file 42003_2024_6672_MOESM4_ESM.xlsx]

## Sheet: Figure 5a
Figure 5a			No drug	LM11
		Time (min)	Intensity (a.u.)	Intensity (a.u.)
		0.00833333	-1.29648	0.668732
		0.025	-0.948425	0.574738
		0.0416667	-1.65085	2.31624
		0.0583333	-1.12788	-0.802933
		0.075	-0.68924	0.874283
		0.0916667	-1.51093	0.548691
		0.108333	-1.50702	-0.00497437
		0.125	-0.72673	-0.0421906
		0.141667	-1.86343	0.905701
		0.158333	-0.37294	0.52623
		0.175	-1.25206	0.924805
		0.191667	-1.79724	0.621262
		0.208333	-1.62022	-0.74884
		0.225	-0.650742	0.901642
		0.241667	-2.5369	0.283218
		0.258333	-2.08826	0.62442
		0.275	-1.74969	0.0622559
		0.291667	-1.29454	0.190948
		0.308333	-0.510925	0.773438
		0.325	-0.870087	0.026825
		0.341667	-0.96933	0.435654
		0.358333	-2.24762	1.06812
		0.375	-0.804489	0.108719
		0.391667	-0.244446	0.123749
		0.408333	-1.36102	1.72411
		0.425	-1.31125	0.515518
		0.441667	-2.16359	0.311234
		0.458333	-0.80899	0.578674
		0.475	-1.00545	0.917557
		0.491667	-1.10765	-1.11139
		0.508333	-1.72472	17.5782
		0.525	-1.96399	62.6701
		0.541667	-1.1582	87.3041
		0.558333	0.0556641	106.28
		0.575	15.6729	116.802
		0.591667	65.3555	121.137
		0.608333	90.9113	125.625
		0.625	109.165	127.792
		0.641667	118.42	127.449
		0.658333	125.022	128.98
		0.675	128.76	128.167
		0.691667	129.254	129.761
		0.708333	130.282	129.509
		0.725	131.104	130.175
		0.741667	131.036	128.952
		0.758333	130.657	129.111
		0.775	131.199	131.114
		0.791667	131.152	129.609
		0.808333	130.88	127.574
		0.825	130.235	129.855
		0.841667	129.969	127.671
		0.858333	131.971	129.789
		0.875	130.48	129.101
		0.891667	130.53	130.215
		0.908333	130.361	127.937
		0.925	130.023	128.507
		0.941667	131.046	129.597
		0.958333	129.983	128.35
		0.975	129.84	128.329
		0.991667	130.727	130.18
		1.00833	129.863	127.812
		1.025	131.178	129.111
		1.04167	131.116	129.579
		1.05833	131.383	128.399
		1.075	130.239	128.604
		1.09167	131.197	128.35
		1.10833	131.161	127.725
		1.125	130.465	128.046
		1.14167	131.689	128.441
		1.15833	130.403	129.028
		1.175	130.267	126.581
		1.19167	130.636	128.645
		1.20833	129.288	127.598
		1.225	130.022	128.597
		1.24167	130.35	127.3
		1.25833	130.716	129.009
		1.275	130.68	128.042
		1.29167	129.356	128.12
		1.30833	130.634	127.301
		1.325	131.554	126.785
		1.34167	131.045	127.029
		1.35833	131.251	128.377
		1.375	130.831	127.853
		1.39167	130.297	127.899
		1.40833	130.07	127.759
		1.425	129.931	128.64
		1.44167	130.155	128.06
		1.45833	129.24	128.317
		1.475	129.881	127.439
		1.49167	131.24	127.664
		1.50833	129.758	126.858
		1.525	130.431	128.565
		1.54167	129.383	127.373
		1.55833	130.272	128.901
		1.575	131.369	129.931
		1.59167	130.418	127.471
		1.60833	130.81	128.971
		1.625	130.07	127.163
		1.64167	130.153	126.604
		1.65833	130.737	128.076
		1.675	131.201	127.51
		1.69167	130.16	128.36
		1.70833	129.815	128.659
		1.725	128.915	127.354
		1.74167	129.524	128.158
		1.75833	130.831	126.346
		1.775	129.606	127.27
		1.79167	129.794	126.602
		1.80833	130.259	127.237
		1.825	130.304	127.587
		1.84167	129.289	128.858
		1.85833	130.356	128.292
		1.875	130.069	126.28
		1.89167	130.625	126.368
		1.90833	129.561	127.217
		1.925	129.219	128.321
		1.94167	130.102	127.347
		1.95833	130.865	128.038
		1.975	130.094	127.504
		1.99167	130.444	129.496
		2.00833	129.472	128.242
		2.025	130.566	127.075
		2.04167	130.104	126.343
		2.05833	130.245	127.248
		2.075	129.744	128.584
		2.09167	131.27	128.992
		2.10833	129.757	127.959
		2.125	130.194	126.651
		2.14167	129.917	127.472
		2.15833	131.589	125.162
		2.175	131.64	127.289
		2.19167	130.815	127.485
		2.20833	131.574	127.514
		2.225	130.038	126.996
		2.24167	130.186	126.524
		2.25833	130.732	126.304
		2.275	130.045	125.644
		2.29167	130.794	126.138
		2.30833	130.361	127.357
		2.325	130.196	125.021
		2.34167	130.168	127.7
		2.35833	130.269	127.354
		2.375	130.054	126.403
		2.39167	130.508	127.348
		2.40833	130.354	127.495
		2.425	129.622	126.937
		2.44167	131.234	127.496
		2.45833	129.091	126.929
		2.475	129.039	125.431
		2.49167	130.794	125.374
		2.50833	128.671	125.281
		2.525	129.946	126.326
		2.54167	128.573	127.122
		2.55833	128.769	125.755
		2.575	129.155	127.768
		2.59167	131.334	126.769
		2.60833	128.426	126.202
		2.625	128.799	125.719
		2.64167	130.962	129.059
		2.65833	130.945	126.542
		2.675	131.4	127.21
		2.69167	130.939	127.682
		2.70833	129.681	125.819
		2.725	130.168	127.05
		2.74167	130.492	127
		2.75833	129.463	127.601
		2.775	130.778	126.834
		2.79167	130.103	126.539
		2.80833	129.985	127.169
		2.825	131.235	126.786
		2.84167	130.347	125.582
		2.85833	130.577	125.457
		2.875	130.49	126.156
		2.89167	130.081	126.288
		2.90833	131.067	124.016
		2.925	130.335	124.503
		2.94167	129.982	126.128
		2.95833	130.81	124.598
		2.975	129.884	124.634
		2.99167	129.58	120.637
		3.00833	129.628	71.2488
		3.025	129.455	62.5961
		3.04167	130.588	60.8544
		3.05833	130.363	61.5714
		3.075	131.128	59.8093
		3.09167	128.472	60.4834
		3.10833	95.1565	59.555
		3.125	67.026	61.2406
		3.14167	64.9857	60.8825
		3.15833	64.1301	59.6789
		3.175	65.025	59.5589
		3.19167	65.7834	59.333
		3.20833	66.6935	59.1358
		3.225	65.0218	59.3871
		3.24167	65.1571	58.335
		3.25833	65.2523	58.5777
		3.275	65.6779	57.7344
		3.29167	65.8482	56.6667
		3.30833	65.9491	57.9005
		3.325	65.6806	58.4982
		3.34167	65.4927	58.4386
		3.35833	66.8688	57.9541
		3.375	66.1384	56.6104
		3.39167	65.3604	56.6056
		3.40833	64.7754	56.5387
		3.425	64.1469	56.5328
		3.44167	65.0356	56.5361
		3.45833	64.5501	56.0974
		3.475	65.9232	56.4973
		3.49167	65.5424	57.078
		3.50833	65.519	56.0953
		3.525	64.6612	55.8027
		3.54167	64.756	55.2895
		3.55833	64.2151	57.1444
		3.575	64.9898	54.1991
		3.59167	63.9549	54.6081
		3.60833	63.8632	54.7898
		3.625	63.0951	54.8951
		3.64167	64.0641	55.0876
		3.65833	64.0964	54.0289
		3.675	62.8436	54.9377
		3.69167	64.5218	53.6515
		3.70833	64.3024	54.1669
		3.725	64.2425	53.0805
		3.74167	63.5658	52.7989
		3.75833	62.741	52.9241
		3.775	62.6248	53.1073
		3.79167	63.0931	53.7936
		3.80833	62.2331	53.7501
		3.825	62.6047	52.2527
		3.84167	63.5139	52.8137
		3.85833	63.1779	54.3034
		3.875	62.7791	52.6435
		3.89167	62.7872	52.8756
		3.90833	61.6518	54.9587
		3.925	62.0826	51.3078
		3.94167	62.3483	52.6785
		3.95833	61.785	51.8095
		3.975	62.037	51.8038
		3.99167	61.5927	51.2171
		4.00833	62.3891	51.3601
		4.025	60.4492	51.6705
		4.04167	61.2316	51.9451
		4.05833	61.9303	52.0021
		4.075	61.7966	51.649
		4.09167	61.7693	50.9523
		4.10833	61.2214	51.5077
		4.125	61.6643	50.026
		4.14167	61.0299	50.274
		4.15833	59.8774	50.0108
		4.175	60.5343	51.307
		4.19167	60.7309	51.4349
		4.20833	60.4007	49.4985
		4.225	59.9909	49.6724
		4.24167	59.7478	50.0029
		4.25833	60.2808	51.4308
		4.275	59.9985	50.7091
		4.29167	59.1542	51.3077
		4.30833	58.8564	49.3946
		4.325	59.9789	49.5911
		4.34167	59.2119	49.0709
		4.35833	60.101	49.6576
		4.375	60.3277	49.209
		4.39167	59.2218	50.515
		4.40833	58.7848	49.3822
		4.425	59.1585	50.2178
		4.44167	58.7893	47.8967
		4.45833	59.7845	49.0674
		4.475	58.9428	48.6213
		4.49167	57.8212	48.5202
		4.50833	59.2459	48.7493
		4.525	58.4538	49.7942
		4.54167	57.9902	47.6382
		4.55833	58.5961	49.7398
		4.575	59.2464	48.6895
		4.59167	58.2844	48.1164
		4.60833	58.7815	49.3972
		4.625	59.3683	48.154
		4.64167	58.1649	47.9393
		4.65833	58.6944	49.9718
		4.675	58.1993	48.7006
		4.69167	57.8779	48.6056
		4.70833	57.9238	48.7679
		4.725	57.7826	47.3672
		4.74167	58.3128	49.4147
		4.75833	57.0738	47.1031
		4.775	56.7839	47.771
		4.79167	57.2798	47.0852
		4.80833	57.3124	47.649
		4.825	57.4192	46.4004
		4.84167	58.0266	47.3009
		4.85833	56.9738	48.0366
		4.875	57.3453	47.1904
		4.89167	57.1738	45.5225
		4.90833	57.079	48.3013
		4.925	57.0261	45.1192
		4.94167	56.6515	48.062
		4.95833	56.7075	47.1344
		4.975	56.2133	45.2889
		4.99167	57.5914	45.8343
		5.00833	57.7691	47.241
		5.025	56.8972	46.3627
		5.04167	57.1634	46.0699
		5.05833	55.9478	45.5968
		5.075	55.9237	45.7121
		5.09167	55.3736	46.8225
		5.10833	56.289	47.4644
		5.125	56.9452	44.5603
		5.14167	56.084	46.1517
		5.15833	55.9781	45.7234
		5.175	57.7892	47.2435
		5.19167	55.9394	45.9686
		5.20833	57.6049	46.7547
		5.225	55.592	45.084
		5.24167	56.4898	46.1692
		5.25833	56.8617	45.5831
		5.275	55.5665	44.5351
		5.29167	55.2969	45.805
		5.30833	56.4287	45.5127
		5.325	55.8128	45.8473
		5.34167	56.0494	43.8081
		5.35833	55.2858	44.0924
		5.375	55.9426	44.6866
		5.39167	55.5379	45.8792
		5.40833	55.7347	45.1227
		5.425	55.2785	44.7387
		5.44167	55.0095	45.2851
		5.45833	54.9224	45.1255
		5.475	55.1125	45.3275
		5.49167	54.8232	45.5504
		5.50833	56.0274	44.203
		5.525	54.8339	44.0242
		5.54167	55.589	44.8576
		5.55833	54.6792	45.0661
		5.575	53.7476	45.2491
		5.59167	54.0157	44.6912
		5.60833	54.5327	44.9866
		5.625	54.0411	43.7713
		5.64167	55.1301	43.7844
		5.65833	55.6994	45.2897
		5.675	54.4422	44.4054
		5.69167	54.115	43.8696
		5.70833	54.4657	44.0371
		5.725	54.4991	42.8362
		5.74167	53.5526	43.5652
		5.75833	54.3626	43.2242
		5.775	53.7031	44.8956
		5.79167	53.9263	42.1163
		5.80833	54.1224	43.211
		5.825	54.2482	43.1689
		5.84167	53.4424	42.5653
		5.85833	53.0351	42.9682
		5.875	53.598	43.1039
		5.89167	54.2102	43.5174
		5.90833	53.3062	42.9331
		5.925	53.9167	42.9853
		5.94167	53.5471	43.9728
		5.95833	54.5828	43.2547
		5.975	53.1901	42.842
		5.99167	54.0166	44.3566
		6.00833	45.245	44.7892
		6.025	30.1154	41.3755
		6.04167	28.0849	28.968
		6.05833	28.3021	24.0559
		6.075	28.2056	23.6167
		6.09167	27.6716	24.2522
		6.10833	28.3613	23.0959
		6.125	27.8225	23.9443
		6.14167	28.7128	22.4242
		6.15833	29.097	22.6863
		6.175	29.0272	22.2869
		6.19167	27.9826	23.7543
		6.20833	28.1622	24.8216
		6.225	28.2389	23.1209
		6.24167	28.8842	23.2525
		6.25833	28.8183	23.0706
		6.275	28.2919	23.3512
		6.29167	28.9476	23.6737
		6.30833	28.3993	23.3453
		6.325	28.2968	22.7806
		6.34167	28.4907	23.4924
		6.35833	28.045	22.5604
		6.375	27.7118	23.6247
		6.39167	28.9468	22.0599
		6.40833	28.8416	21.9363
		6.425	28.9847	22.2539
		6.44167	28.3546	24.1284
		6.45833	28.3958	22.4341
		6.475	28.4453	24.1476
		6.49167	27.8027	22.5658
		6.50833	28.4089	23.0961
		6.525	28.1378	22.5335
		6.54167	28.66	22.1792
		6.55833	28.4681	22.2062
		6.575	28.4143	22.5018
		6.59167	29.528	20.9429
		6.60833	27.9436	22.4343
		6.625	28.3622	21.4417
		6.64167	28.0052	21.5513
		6.65833	27.9171	21.0326
		6.675	28.2728	22.8295
		6.69167	27.4188	22.0134
		6.70833	28.455	22.1153
		6.725	28.3939	22.2403
		6.74167	28.5311	21.6599
		6.75833	27.9263	22.4376
		6.775	27.7067	21.3683
		6.79167	27.8002	21.9571
		6.80833	27.9099	21.1749
		6.825	28.117	22.1109
		6.84167	27.2357	22.5705
		6.85833	28.2421	23.4713
		6.875	28.4334	22.1024
		6.89167	28.1769	21.7178
		6.90833	27.3954	22.2684
		6.925	28.5272	22.6149
		6.94167	28.701	21.8678
		6.95833	28.2974	22.0631
		6.975	28.3834	17.8974
		6.99167	27.5712	12.4971
		7.00833	28.5102	13.3367
		7.025	26.4098	15.5276
		7.04167	19.3075	13.7399
		7.05833	18.1419	14.8999
		7.075	18.5752	13.5889
		7.09167	18.2384	13.7541
		7.10833	17.8612	13.5579
		7.125	17.558	14.5787
		7.14167	17.9866	16.0079
		7.15833	18.8682	13.7596
		7.175	18.0146	12.2106
		7.19167	17.3248	13.6797
		7.20833	18.5103	14.4646
		7.225	18.8315	13.6717
		7.24167	18.2103	14.3323
		7.25833	18.8901	13.767
		7.275	18.2305	13.2094
		7.29167	18.84	13.5537
		7.30833	17.9053	13.6496
		7.325	17.9413	12.7732
		7.34167	18.0806	12.4324
		7.35833	18.1204	14.2389
		7.375	17.9508	12.9516
		7.39167	18.6081	14.3834
		7.40833	17.318	15.0733
		7.425	18.9761	13.2743
		7.44167	17.3064	13.9359
		7.45833	17.2294	13.3678
		7.475	18.4038	13.3425
		7.49167	18.9089	13.1533
		7.50833	17.2605	13.2164
		7.525	18.7094	13.6076
		7.54167	18.2365	14.2816
		7.55833	17.6081	13.9162
		7.575	17.3324	12.8667
		7.59167	18.6936	14.0446
		7.60833	18.236	12.0418
		7.625	18.2138	13.5898
		7.64167	17.9843	12.6623
		7.65833	17.9741	13.1941
		7.675	17.7903	14.0737
		7.69167	17.7296	12.7315
		7.70833	18.7904	13.7514
		7.725	17.8839	13.6689
		7.74167	17.6095	13.3051
		7.75833	17.8385	13.5326
		7.775	16.7774	12.3329
		7.79167	17.7761	12.4618
		7.80833	17.4763	12.4753
		7.825	18.5159	13.2423
		7.84167	17.6523	12.5897
		7.85833	18.6154	12.8132
		7.875	18.0357	11.4294
		7.89167	18.8652	13.646
		7.90833	17.9897	12.802
		7.925	17.8636	12.7799
		7.94167	17.8628	13.0014
		7.95833	19.4203	12.707
		7.975	15.1868	12.6001
		7.99167	12.1964	10.0169
		8.00833	11.5107	5.87935
		8.025	11.5308	8.14513
		8.04167	12.2262	7.36879
		8.05833	12.3006	8.01103
		8.075	12.5001	7.65797
		8.09167	12.6183	8.1122
		8.10833	13.6448	7.08119
		8.125	11.1262	8.08192
		8.14167	11.5304	9.09245
		8.15833	12.4326	6.63506
		8.175	12.5726	7.25862
		8.19167	12.2513	8.04439
		8.20833	12.4792	9.14183
		8.225	12.9599	8.39598
		8.24167	12.3967	8.22328
		8.25833	12.142	7.75447
		8.275	12.3076	7.03993
		8.29167	12.109	7.09053
		8.30833	11.6852	8.95576
		8.325	12.0264	7.20955
		8.34167	11.4052	8.25954
		8.35833	12.7672	8.74284
		8.375	11.6809	7.97127
		8.39167	12.4217	7.82198
		8.40833	12.3303	7.02989
		8.425	12.5524	8.33452
		8.44167	12.54	8.55168
		8.45833	12.375	7.13335
		8.475	12.0902	6.48985
		8.49167	12.5202	7.34373
		8.50833	12.0882	6.98161
		8.525	12.037	8.46416
		8.54167	12.5479	6.16112
		8.55833	12.3877	6.65779
		8.575	12.188	8.01918
		8.59167	12.2689	6.85307
		8.60833	12.3402	8.22826
		8.625	11.4953	7.49165
		8.64167	12.4903	6.05971
		8.65833	12.2083	6.59004
		8.675	12.0668	6.42769
		8.69167	12.068	7.51854
		8.70833	12.6278	7.55388
		8.725	11.9491	6.37126
		8.74167	12.0537	7.0551
		8.75833	12.1776	6.91951
		8.775	13.2593	7.10643
		8.79167	12.9378	6.0497
		8.80833	11.1512	6.12059
		8.825	12.359	6.03975
		8.84167	12.0509	6.50966
		8.85833	12.4928	6.69179
		8.875	11.9642	6.58565
		8.89167	11.8741	6.9604
		8.90833	12.3452	6.90654
		8.925	11.9291	7.58199
		8.94167	11.508	5.97701
		8.95833	11.0776	7.6609
		8.975	8.26776	6.13649
		8.99167	7.94029	7.53108
		9.00833	8.31017	4.87035
		9.025	8.34047	2.77199
		9.04167	7.47141	2.89738
		9.05833	7.73836	2.99092
		9.075	7.67737	1.3291
		9.09167	8.23318	2.61272
		9.10833	6.9191	4.11913
		9.125	8.59779	2.41402
		9.14167	7.91177	2.71324
		9.15833	7.71028	1.98058
		9.175	7.81296	2.05476
		9.19167	7.61978	1.9594
		9.20833	8.80206	3.07732
		9.225	8.03748	4.4146
		9.24167	8.84415	1.67299
		9.25833	8.59163	3.32625
		9.275	7.82016	1.95226
		9.29167	7.36971	2.97914
		9.30833	8.79453	2.47749
		9.325	7.89458	2.16722
		9.34167	7.71155	3.42516
		9.35833	8.61812	3.29659
		9.375	9.03511	1.97578
		9.39167	6.58467	2.00722
		9.40833	7.32185	2.21861
		9.425	8.40593	4.18559
		9.44167	7.8196	2.53819
		9.45833	8.30893	1.74739
		9.475	7.91479	2.27037
		9.49167	8.2908	2.83278
		9.50833	9.22247	3.12856
		9.525	7.39703	2.5674
		9.54167	8.65666	2.14687
		9.55833	8.79568	1.50806
		9.575	7.60031	1.86888
		9.59167	7.87854	1.94801
		9.60833	6.96761	1.79872
		9.625	8.36987	1.90251
		9.64167	8.50444	1.89601
		9.65833	8.80525	0.597183
		9.675	8.05797	1.58221
		9.69167	8.64314	2.6819
		9.70833	8.69182	2.12108
		9.725	8.32179	1.46184
		9.74167	8.02365	1.97807
		9.75833	8.42461	3.64708
		9.775	9.26338	1.65666
		9.79167	8.38406	0.45282
		9.80833	9.18364	3.02888
		9.825	7.91444	3.66545
		9.84167	7.95918	2.69804
		9.85833	8.26642	2.43092
		9.875	7.83095	2.83733
		9.89167	7.73155	2.46205
		9.90833	7.83081	1.99852
		9.925	8.17166	2.1776
		9.94167	8.08385	2.71483
		9.95833	8.39328	1.77754
		9.975	6.15184	2.71245
		9.99167	4.43161	2.39455
		10.0083	4.83368	1.81703
		10.025	3.92474	1.94951
		10.0417	4.15103	-0.427963
		10.0583	5.1516	-1.6593
		10.075	4.90135	-1.88541
		10.0917	5.20912	-1.84491
		10.1083	4.07361	-1.31929
		10.125	5.17332	-2.35951
		10.1417	5.42494	-0.785995
		10.1583	4.80276	-1.31863
		10.175	5.72792	-0.655441
		10.1917	6.1691	-1.00737
		10.2083	5.20627	-0.304184
		10.225	4.80498	-1.354
		10.2417	4.95354	-1.39105
		10.2583	5.82686	-1.48946
		10.275	4.56287	-1.49434
		10.2917	4.54774	-0.233856
		10.3083	4.71693	-1.80074
		10.325	4.435	-1.53673
		10.3417	4.79771	-0.378006
		10.3583	4.97813	-1.20702
		10.375	5.34381	0.111404
		10.3917	4.3952	-0.240021
		10.4083	4.26726	-1.42902
		10.425	5.76189	-1.28391
		10.4417	5.0049	-1.27921
		10.4583	5.16066	-0.619736
		10.475	3.95819	-1.078
		10.4917	4.98647	-1.60512
		10.5083	4.58565	-1.80711
		10.525	4.56297	-0.928482
		10.5417	4.99678	-1.82834
		10.5583	5.78392	-1.74298
		10.575	4.66025	-2.00604
		10.5917	6.30023	-0.871887
		10.6083	4.52986	-0.995926
		10.625	4.91632	-1.89316
		10.6417	5.13107	-1.12027
		10.6583	4.80067	-0.163101
		10.675	5.14616	-1.58592
		10.6917	5.70108	-1.00662
		10.7083	5.9182	-2.01291
		10.725	4.95786	-1.97252
		10.7417	4.5817	-1.01622
		10.7583	5.59943	-0.796997
		10.775	5.61031	-0.661606
		10.7917	5.16438	-2.15909
		10.8083	5.73599	-1.75436
		10.825	6.12646	-0.86319
		10.8417	3.61067	-2.02861
		10.8583	5.27882	-2.60094
		10.875	4.34344	-1.73044
		10.8917	5.06703	-2.29024
		10.9083	5.80373	-1.08867
		10.925	4.93033	-2.5712
		10.9417	5.32753	-1.94185
		10.9583	2.34045	-1.66127
		10.975	1.50412	-1.6073
		10.9917	1.86031	-2.16231
		11.0083	2.16245	-2.26793
		11.025	2.19121	-2.12173
		11.0417	1.44604	-2.83324
		11.0583	1.1678	-3.95113
		11.075	2.46214	-4.34929
		11.0917	2.53195	-4.82095
		11.1083	1.94855	-5.01297
		11.125	1.70778	-4.83192
		11.1417	2.37781	-5.17953
		11.1583	2.42238	-5.27809
		11.175	1.07431	-4.75072
		11.1917	1.47336	-5.12018
		11.2083	1.77922	-4.40068
		11.225	2.04657	-3.47125
		11.2417	1.46188	-4.5755
		11.2583	2.98032	-4.0999
		11.275	1.33102	-4.32881
		11.2917	2.88118	-4.19241
		11.3083	2.82187	-3.37604
		11.325	3.05171	-4.74487
		11.3417	2.53838	-4.13748
		11.3583	1.5495	-4.18767
		11.375	2.94742	-4.03383
		11.3917	3.03281	-4.69345
		11.4083	1.68454	-4.92805
		11.425	2.71848	-4.19667
		11.4417	2.31567	-4.71806
		11.4583	2.2119	-3.2511
		11.475	0.808517	-5.06905
		11.4917	1.61234	-3.883
		11.5083	1.63559	-5.08426
		11.525	3.522	-4.13736
		11.5417	1.68921	-4.95134
		11.5583	2.47005	-4.61815
		11.575	2.66647	-3.98633
		11.5917	1.7137	-5.33681
		11.6083	2.10593	-4.71188
		11.625	2.34451	-3.63332
		11.6417	1.97552	-4.27106
		11.6583	2.88972	-4.407
		11.675	1.36058	-4.55927
		11.6917	2.70093	-5.38158
		11.7083	3.08771	-5.02788
		11.725	2.51761	-5.36554
		11.7417	2.18166	-5.60089
		11.7583	2.60942	-5.69833
		11.775	3.30031	-5.80112
		11.7917	2.47917	-4.90048
		11.8083	2.53798	-5.05237
		11.825	2.53809	-3.30737
		11.8417	2.6797	-5.04239
		11.8583	3.22942	-5.15195
		11.875	1.96169	-5.03752
		11.8917	2.63417	-4.82883
		11.9083	2.45868	-4.75172
		11.925	2.29521	-3.95491
		11.9417	2.29413	-4.51494
		11.9583	2.44038	-4.15039
		11.975	2.37981	-4.25943
		11.9917	2.61983	-3.89069
		12.0083	2.14697	-4.65541
		12.025	2.06268	-5.74867

## Sheet: Figure 5c
Figure 5c
U87 cells		[Drug], (µM)	Replicate	5826 Cell Death	LM11 Cell Death
		0	1	1.4	2.8
		1.56	1	2.7	4.3
		3.125	1	3.2	30.5
		6.25	1	3.7	69
		12.5	1	7.3	95.4
		25	1	77.4	96
		0	2	0.4	0.4
		1.56	2	0.8	0.9
		3.125	2	0.5	66.8
		6.25	2	3.4	91.7
		12.5	2	5.6	90.9
		25	2	94.6	99.1
		0	3	1.5	0.9
		1.56	3	1.4	15.2
		3.125	3	3.4	74.1
		6.25	3	2.3	97.2
		12.5	3	11.3	98.6
		25	3	52	98.3

## Sheet: Figure 5d
Figure 5d
T98G cells		[Drug], (µM)	Replicate	5826 Cell Death	LM11 Cell Death
		0	1	2.85714	3.60825
		1.56	1	1.17647	4.97512
		3.125	1	3.15789	30.5556
		6.25	1	2.65957	47.0238
		12.5	1	11.3514	71.7391
		25	1	81.7143	96.4286
		0	2	1.10497	3.52423
		1.56	2	2.92683	5.47264
		3.125	2	3.64964	26.2032
		6.25	2	2.57732	40.5556
		12.5	2	6.4257	87.7778
		25	2	73.2984	96.9388
		0	3	0	4.91803
		1.56	3	3.82514	2.63158
		3.125	3	2.6178	25.6831
		6.25	3	4.51977	40.9357
		12.5	3	4.52261	86.747
		25	3	69	96.4072
